# Supplementary material for: Prediagnosis Depression Rather Than Anxiety Symptoms Is Associated with Decreased Ovarian Cancer Survival: Findings from the Ovarian Cancer Follow-Up Study (OOPS)
Source: J Clin Med. 2022 Dec 13;11(24):7394. doi: 10.3390/jcm11247394 (PMC9781310; doi:10.3390/jcm11247394)
Supplement: Supplementary file 1 [file jcm-11-07394-s001.zip]

Archive with 1 entries (1 files):
- jcm-2051891-supplementary.pdf
